# Supplementary material for: Employing open/hidden administration in psychotherapy research: A randomized-controlled trial of expressive writing
Source: PLoS One. 2017 Nov 27;12(11):e0187400. doi: 10.1371/journal.pone.0187400 (PMC5703461; doi:10.1371/journal.pone.0187400)
Supplement: S6 File — (CSV) [file pone.0187400.s006.csv]

VpN	group	comm	dropout	pa01	pa02	pa_t1	pa03	pa04	pa_t2	pa05	pa06	pa_t3	pa07	pa08	pa09	pa10	pa11	pa12	pa13	pa14	na01	na02	na_t1	na03	na04	na_t2	na05	na06	na_t3	na07	na08	na09	na10	na11	na12	na13	na14	pa_r_bs	pa_r_post	pa_r_im	pa_r_fu	na_r_bs	na_r_post	na_r_im	na_r_fu	poni01_sum	pomu01_sum	pota01_sum	pomi01_sum
1	2		1	38	38	38	-99	-99	-99	-99	-99	-99	-99	-99	-99	-99	-99	-99	-99	-99	13	17	15	-99	-99	-99	-99	-99	-99	-99	-99	-99	-99	-99	-99	-99	-99	0				0				19	14	41	15
2	2	1	0	24	27	25,5	22	18	20	20	19	19,5	17	20	33	36	30	30	37	27	16	17	16,5	16	18	17	13	14	13,5	16	15	16	15	15	16	13	16	0	-7	13	3	0	0	-3	0	46	35	27	22
3	3		0	17	-99	17	19	-99	19	14	-99	14	23	21	17	24	21	28	21	26	25	-99	25	19	-99	19	20	-99	20	25	13	14	16	12	13	15	16	0	6	4	9	0	0	-10	-9	68,9230769230769	37	20	21
4	3		0	30	-99	30	34	-99	34	31,1111111111111	-99	31,11	27,5	31	30	27	29	30	28	30	13	-99	13	10	-99	10	11	-99	11	10	10	14	10	13	11	11	15	0	-2,5	-2	0	0	-3	-2	2	37	18	26	19
5	1	1	0	21	18	19,5	29	22	25,5	27	20	23,5	22	26	14	16	23	26	25	36	17	22	19,5	16	24	20	15	21	18	24	17	27	21	16	19	17	17	0	1	4	15	0	7	0	0	46	28	29	17
6	2	1	0	26	21	23,5	34	15	24,5	23	27	25	18	31	21	19	30	22	27	26	11	19	15	10	20	15	10	22	16	10	11	11	18	10	10	11	13	0	-8	1	0	0	-1	0	2	15	14	30	16
7	1	1	0	36	28	32	32	29	30,5	30	28	29	31	30	33	26	27	23	31	42	10	21	15,5	10	13	11,5	10	10	10	10	10	10	11	10	12	10	10	0	-5	-5	6	0	0	0	0	22	22	43	15
8	2	0	0	15	29	22	17	15	16	17	18	17,5	14	10	10	13	20	13	17	12	11	31	21	10	10	10	16	21	18,5	21	11	15	12	12	18	11	10	0	-1	2	-3	0	10	0	-1	66	27	21	27
9	2	1	0	31	30	30,5	27	22	24,5	33	22	27,5	22	29	32	31	29	32	30	24	15	24	19,5	11	24	17,5	11	18	14,5	21	16	10	10	10	15	16	19	0	-9	-1	-7	0	6	1	4	34	24	26	22
10	1	0	0	32	28	30	34	22	28	22	19	20,5	35	35	22	26	30	37	32	19	11	34	22,5	11	21	16	19	25	22	14	10	17	15	14	15	22	32	0	3	0	-13	0	3	11	21	48	25	30	14
11	1	1	0	31	32	31,5	30	28	29	26	28	27	28	30	29	26	27	23	25	37	15	16	15,5	11	11	11	12	14	13	10	10	11	12	12	12	13	10	0	-3	-6	6	0	-5	-2	-5	29	16	42	25
12	2			-99	-99	-99	-99	-99	-99	-99	-99	-99	-99	-99	-99	-99	-99	-99	-99	-99	-99	-99	-99	-99	-99	-99	-99	-99	-99	-99	-99	-99	-99	-99	-99	-99	-99									-99	-99	-99	-99
13	2	0	0	29	18	23,5	33	38	35,5	33	39	36	24	38	38	31	23	20	33	26	12	14	13	10	10	10	10	10	10	10	10	10	10	12	10	10	10	0	-5	4	-3	0	-2	-2	-2	22	12	39	13
14	2	0	0	19	19	19	35	19	27	26	21	23,5	34	21	21	27	31	32	27	20	10	11	10,5	10	14	12	10	12	11	12	10	10	11	11	19	16	13	0	15	8	1	0	2	6	3	31	16	30	17
15	2	1	0	43	27	35	43	32	37,5	43	44	43,5	44	45	44	38	35	37	33	42	14	18	16	14	17	15,5	10	10	10	10	10	10	10	10	11	10	10	0	1	-10	-1	0	-4	-4	-4	19	23	32	11
16	3		0	19	-99	19	22	-99	22	18	-99	18	22	31	19	21	15	17	17	18	10	-99	10	11	-99	11	11	-99	11	10	10	17	12	12	11	13	10	0	3	-2	-1	0	0	3	0	34	27	18	23
17	1	0	0	16	12	14	19	15	17	16	16	16	28	21	25	21	17	16	14	38	11	12	11,5	10	13	11,5	11	12	11,5	10	10	11	10	10	16	11	11	0	12	-2	22	0	-1	0	0	22	32	27	14
18	1	0	0	28	30	29	22	19	20,5	20	27	23,5	22	23	24	24	24	22	22	26	11	12	11,5	10	10	10	10	12	11	10	12	13	13	11	13	13	12	0	-6	-6	-2	0	-1	2	1	31	16	38	17
19	1	1	0	31	33	32	28	22	25	15	12	13,5	27	32	28	27	19	22	25	29	12	10	11	14	11	12,5	26	23	24,5	15	10	10	10	10	11	10	10	0	-4	-6	-2	0	3	-2	-2	29	25	29	18
20	1	1	0	32	25	28,5	23	23	23	24	25	24,5	30	28	23	24	22	26	24	24	15	14	14,5	13	14	13,5	13	14	13,5	13	13	11	12	12	13	13	13	0	-2	-8	-8	0	-2	-2	-2	34	21	31	15
21	3		0	27	-99	27	27	-99	27	16	-99	16	21	17	27	17	26	19	26	24	14	-99	14	19	-99	19	23	-99	23	21	16	14	14	13	12	15	12	0	-6	-1	-3	0	7	1	-2	38	20	36	11
22	1	1	0	25	24	24,5	23	22	22,5	23	17	20	24	29	28	29	23	23	26	21	10	15	12,5	10	11	10,5	10	11	10,5	10	10	10	12	10	10	10	11	0	-1	1	-4	0	0	0	1	31	26	29	16
23	3		0	26	-99	26	24	-99	24	20	-99	20	24	27	31	30	32	28	31	22	10	-99	10	11	-99	11	19	-99	19	10	10	10	11	10	11	12	19	0	-2	5	-4	0	0	2	9	15	13	32	17
24	3			-99	-99	-99	-99	-99	-99	-99	-99	-99	-99	-99	-99	-99	-99	-99	-99	-99	-99	-99	-99	-99	-99	-99	-99	-99	-99	-99	-99	-99	-99	-99	-99	-99	-99									-99	-99	-99	-99
25	3		0	36	-99	36	36	-99	36	40	-99	40	42	44	46	44	36	45	39	31	10	-99	10	10	-99	10	10	-99	10	10	10	10	10	10	10	10	10	0	6	3	-5	0	0	0	0	14	16	31,5	15
26	1	1	0	32	28	30	28	19	23,5	28	35	31,5	39	31	27	34	26	21	30	30	10	13	11,5	10	15	12,5	10	10	10	10	10	10	10	10	10	11	10	0	7	-2	-2	0	0	1	0	33	25	33	21
27	2	1	0	21	30	25,5	20	14	17	20	19	19,5	22	31	35	32	19	19	19	41	21	24	22,5	16	18	17	20	20	20	15	21	22	16	16	14	23	34	0	1	-2	20	0	-6	2	13	63	38	33	30
28	3		0	34	-99	34	39	-99	39	26	-99	26	37	24	35	28	37	29	29	42	15	-99	15	15	-99	15	17	-99	17	13	19	14	16	18	23	21	19	0	3	-5	8	0	-2	6	4	50	21	32	28
29	2			-99	-99	-99	-99	-99	-99	-99	-99	-99	-99	-99	-99	-99	-99	-99	-99	-99	-99	-99	-99	-99	-99	-99	-99	-99	-99	-99	-99	-99	-99	-99	-99	-99	-99									-99	-99	-99	-99
30	2	1	0	22	19	20,5	30	29	29,5	29	30	29,5	40	35	37	22	31	38	27	43	10	17	13,5	11	19	15	10	10	10	10	13	12	14	11	11	11	10	0	18	5	21	0	0	1	0	23	21	38	16
31	3		0	34	-99	34	26	-99	26	19	-99	19	35	30	23	25	19	22	29	35	11	-99	11	10	-99	10	10	-99	10	10	10	11	13	10	10	11	10	0	1	-5	1	0	-1	0	-1	27	35	35	28
32	2	0	0	26	32	29	32	30	31	27	27	27	29	30	27	31	27	37	31	34	10	10	10	11	13	12	17	13	15	17	14	16	12	21	11	16	11	0	3	5	8	0	7	6	1	27	18	30	22
33	1		1	18	20	19	-99	-99	-99	-99	-99	-99	-99	-99	-99	-99	-99	-99	-99	-99	16	17	16,5	-99	-99	-99	-99	-99	-99	-99	-99	-99	-99	-99	-99	-99	-99	0				0				44	26	26	23
34	1	0	0	26	29	27,5	24	17,7777777777778	20,8888888888889	28	20	24	24	23	35	17	36	37	20	24	10	13	11,5	11	13	12	11	15	13	10	10	10	13	10	10	13	10	0	-2	-6	-2	0	0	3	0	25	29	31	17
35	1	1	0	28	17	22,5	18	22	20	28	26	27	35	12	33	17	12	10	26	26	30	24	27	14	11	12,5	13	20	16,5	14	23	11	14	15	20	19	26	0	7	-2	-2	0	-16	-11	-4	61	26	37	40
36	2	1	0	32	24	28	34	34	34	39	18	28,5	28	34	35	28	35	38	34	43	12	14	13	10	15	12,5	10	15	12,5	10	10	10	10	10	11	10	16	0	-4	2	11	0	-2	-2	4	34	17	37	12
37	1	1	0	16	14	15	24	17	20,5	21	17	19	18	21	15	19	20	15	16	14	23	25	24	16	18	17	19	21	20	17	16	18	13	14	13	13	15	0	2	0	-2	0	-6	-10	-8	68	35	25	28
38	2	1	0	24	25	24,5	30	22	26	18	19	18,5	20	36	30	37	35	23	23	33	13	13	13	12	17	14,5	13	13	13	10	11	13	10	10	14	10	13	0	-4	-1	9	0	-3	-3	0	43	34	24	43
39	2		1	27	-99	27	-99	-99	-99	-99	-99	-99	-99	-99	-99	-99	-99	-99	-99	-99	15	-99	15	-99	-99	-99	-99	-99	-99	-99	-99	-99	-99	-99	-99	-99	-99	0				0				30	21	31,5	20
40	1	1	0	30	30	30	30	33	31,5	33,3333333333333	38	35,6666666666667	33	35	29	28	29	26	29	30	17	19	18	15	13	14	13	12	12,5	12	11	11	10	11	10	13	11	0	3	-1	0	0	-5	-4	-6	45	21	32	24
41	2	1	0	28	21	24,5	23	20	21,5	23	17,7777777777778	20,3888888888889	32	39	23	37	27	29	32	32	11	35	23	10	31	20,5	11	30	20,5	10	11	10	11	12	13	13	12	0	4	4	4	0	-1	2	1	23	26	34	24
42	1	0	0	16	17	16,5	42	40	41	20	19	19,5	25	23	33	38	15	27	26	20	11	10	10,5	11	10	10,5	12	10	11	10	13	14	12	12	14	13	12	0	9	10	4	0	-1	2	1	25	29	31	20
43	1	1	0	24	24	24	22	21	21,5	25	24	24,5	20	24	21	26	23	24	24	29	10	18	14	10	10	10	10	11	10,5	12	10	10	10	12	10	10	11	0	-4	0	5	0	2	0	1	30	32	27	18
44	2	0	0	22	16	19	13	22	17,5	22	17	19,5	15	22	28	22	24	14	10	15	13	11	12	11	10	10,5	10	10	10	14	10	11	11	10	10	10	10	0	-7	-12	-7	0	1	-3	-3	28	22	40	27
45	2	0	0	38	36	37	23	25	24	25	20	22,5	32	32	39	36	37	30	30	40	14,4444444444444	13	13,7222222222222	16	11	13,5	10	10	10	12	12	11	13	14	14	14	16	0	-6	-8	2	0	-2,44444444444444	-,444444444444445	1,55555555555556	22	21	24	18
46	3		0	30	-99	30	21	-99	21	27	-99	27	24	29	23	31	28	19	25	22	10	-99	10	10	-99	10	13	-99	13	10	10	10	10	10	12	10	16	0	-6	-5	-8	0	0	0	6	28	21	29	21
47	3		0	18	-99	18	22	-99	22	31	-99	31	27	28	36	22	22	42	22	39	10	-99	10	10	-99	10	11	-99	11	10	10	15	24	10	14	32	14	0	9	4	21	0	0	22	4	35	40	7	7
48	3		0	24	-99	24	27	-99	27	31,1111111111111	-99	31,11	23	21	26	26	22	20	24	23	19	-99	19	13	-99	13	16	-99	16	13	22	15	20	22	11	12	12	0	-1	0	-1	0	-6	-7	-7	71	36	20	17
49	2			-99	-99	-99	-99	-99	-99	-99	-99	-99	-99	-99	-99	-99	-99	-99	-99	-99	-99	-99	-99	-99	-99	-99	-99	-99	-99	-99	-99	-99	-99	-99	-99	-99	-99									-99	-99	-99	-99
50	3		1	24	-99	24	28	-99	28	33,3333333333333	-99	33,33	21	19	-99	-99	-99	-99	-99	-99	10	-99	10	13	-99	13	13	-99	13	14	10	-99	-99	-99	-99	-99	-99	0	-3			0	4			31	19	23,3333333333333	30
51	2	1	0	25	27	26	39	33	36	29	26	27,5	39	30	34	38	27	33	23	30	11	12	11,5	12	12	12	13	15	14	15	11	13	12	12	15	11	12	0	14	-2	5	0	4	0	1	30	25	30	21
52	3		0	32	-99	32	30	-99	30	20	-99	20	16	10	32	26	15	22	11	14	12	-99	12	11	-99	11	10	-99	10	12	14	10	10	13	10	16	16	0	-16	-21	-18	0	0	4	4	39	15	31	25
53	2	0	1	35	37,7777777777778	36,3888888888889	38,8888888888889	42	40,4444444444444	33	35	34	29	39	-99	-99	-99	-99	-99	-99	13,3333333333333	19	16,1666666666667	10	10	10	11	14	12,5	18,8888888888889	30	-99	-99	-99	-99	-99	-99	0	-6			0	5,55555555555556			34	33	31	27
54	2	0	1	28	26,6666666666667	27,3333333333333	20	18	19	-99	-99	-99	-99	-99	-99	-99	-99	-99	-99	-99	15	17	16	13	13	13	-99	-99	-99	-99	-99	-99	-99	-99	-99	-99	-99	0				0				37	34	28	26
55	3		0	30	-99	30	29	-99	29	33	-99	33	27	25	28	25	23	19	23	26	15	-99	15	15	-99	15	24	-99	24	13	18	18	12	13	11	11	31	0	-3	-7	-4	0	-2	-4	16	40	27	21	17
56	3		0	39	-99	39	35	-99	35	39	-99	39	40	34	35	31	32	32	42	33	14	-99	14	10	-99	10	10	-99	10	10	10	10	11	11	14	11	14	0	1	3	-6	0	-4	-3	0	19	15	40	18
57	3		0	31	-99	31	33	-99	33	27	-99	27	32,2222222222222	32	24	35	30	30	22	32	12	-99	12	13	-99	13	10	-99	10	13	11	12	10	10	11	10	10	0	1,22222222222222	-9	1	0	1	-2	-2	17	23	42	21
58	1	1	0	32	34	33	41	43	42	24	28	26	32	35	42	44	43	36	43	34	10	15	12,5	11	11	11	11	13	12	11	18	13	15	14	12	13	10	0	0	11	2	0	1	3	0	24	18	40	13
59	3		0	47	-99	47	34	-99	34	39	-99	39	34	40	32	37	36	37	32	37	10	-99	10	10	-99	10	10	-99	10	12	11	10	10	10	11	10	10	0	-13	-15	-10	0	2	0	0	19	14	37,3333333333333	13
60	1	1	0	37	44	40,5	35	44	39,5	28	43	35,5	31	44	42	44	41	41	38	38	11	13	12	10	12	11	10	11	10,5	10	10	10	10	10	10	12	10	0	-6	1	1	0	-1	1	-1	30	34	18,6666666666667	8
61	1	0	0	31	43	37	32	40	36	39	36	37,5	30	30	39	34	30	43	30	36	11	28	19,5	14	11	12,5	12	13	12,5	10	10	13	12	15	13	15	10	0	-1	-1	5	0	-1	4	-1	36	34	36	26
62	1	0	0	26	26	26	15	25	20	19	26	22,5	22	20	19	25	19	20	18	18	22	27	24,5	23	23	23	28	25	26,5	17	24	22	21	14	27	30	36	0	-4	-8	-8	0	-5	8	14	38	20	33	24
63	1	0	0	26	18	22	16	17	16,5	24	17	20,5	31	22	12	19	27	27	27	21	10	12	11	10	16	13	12	20	16	12	10	14	12	10	10	13	11	0	5	1	-5	0	2	3	1	17	13	39	11
64	2			-99	-99	-99	-99	-99	-99	-99	-99	-99	-99	-99	-99	-99	-99	-99	-99	-99	-99	-99	-99	-99	-99	-99	-99	-99	-99	-99	-99	-99	-99	-99	-99	-99	-99									-99	-99	-99	-99
65	3		0	32	-99	32	33	-99	33	25	-99	25	35	39	41	33	34	37	36	33	10	-99	10	10	-99	10	12	-99	12	10	11	13	10	11	11	12	10	0	3	4	1	0	0	2	0	16	15	30	11
66	2			-99	-99	-99	-99	-99	-99	-99	-99	-99	-99	-99	-99	-99	-99	-99	-99	-99	-99	-99	-99	-99	-99	-99	-99	-99	-99	-99	-99	-99	-99	-99	-99	-99	-99									-99	-99	-99	-99
67	1	1	0	34	20	27	27	36	31,5	30	29	29,5	36	35	36	32	28	28	33	41	12	29	20,5	12	20	16	10	20	15	11	10	10	14	12	12	10	10	0	2	-1	7	0	-1	-2	-2	26	11	38	16
68	2	1	0	25	26	25,5	19	24	21,5	24	27	25,5	24	18	24	27	21	18	20	26	12	12	12	10	10	10	12	11	11,5	10	11	14	13	11	10	12	14	0	-1	-5	1	0	-2	0	2	24	21	26	18
69	3		0	23	-99	23	23	-99	23	31	-99	31	21	21	25	16	20	19	18	27	15	-99	15	14	-99	14	12	-99	12	14	13	14	23	26	15	20	13	0	-2	-5	4	0	-1	5	-2	37	33	18	37
70	2			-99	-99	-99	-99	-99	-99	-99	-99	-99	-99	-99	-99	-99	-99	-99	-99	-99	-99	-99	-99	-99	-99	-99	-99	-99	-99	-99	-99	-99	-99	-99	-99	-99	-99									-99	-99	-99	-99
71	1	1	0	28	31	29,5	25	29	27	28	34	31	30	29	28	27	27	28	30	31	10	12	11	12	10	11	10	10	10	11	11	11	11	12	11	12	11	0	2	2	3	0	1	2	1	23	20	34	16
72	1	1	1	36	34	35	37	36	36,5	39	37	38	32	36	34	-99	-99	-99	-99	-99	12	13	12,5	10	10	10	10	10	10	10	11	10	-99	-99	-99	-99	-99	0	-4			0	-2			45	26	33	22
73	1	0	0	39	40	39,5	37	45	41	35	40	37,5	30	28	38	27	28	33	29	40	10	20	15	11	10	10,5	10	10	10	11	18	10	13	12	10	10	20	0	-9	-10	1	0	1	0	10	39	17	37	19
74	3		0	22	-99	22	37	-99	37	24	-99	24	17	26	28	35	18	34	27	27	10	-99	10	10	-99	10	10	-99	10	11	10	10	10	10	10	10	10	0	-5	5	5	0	1	0	0	14	7	41	12
75	1	1	0	22	22	22	20	27	23,5	17	26	21,5	21	31	21	26	30	23	30	33	13	13	13	17	10	13,5	13	16	14,5	16	16	15	15	19	14	15	13	0	-1	8	11	0	3	2	0	34	27	28	17
76	1	0	0	30	32	31	26	33	29,5	23	27	25	27	25	22	30	28	26	33	29	13	16	14,5	10	13	11,5	12	16	14	15	11	11	15	15	17	17	14	0	-3	3	-1	0	2	4	1	29	29	31	24
77	2			-99	-99	-99	-99	-99	-99	-99	-99	-99	-99	-99	-99	-99	-99	-99	-99	-99	-99	-99	-99	-99	-99	-99	-99	-99	-99	-99	-99	-99	-99	-99	-99	-99	-99									-99	-99	-99	-99
78	2	1	0	32	31	31,5	31	31	31	28	25	26,5	26	28	27	35	31	30	26	17	10	12	11	12	12	12	13	19	16	13	10	10	10	10	10	18	20	0	-6	-6	-15	0	3	8	10	14	14	35	11
79	3		0	28	-99	28	18	-99	18	32	-99	32	22	31	39	39	29	25	35	32	12	-99	12	10	-99	10	16	-99	16	13	17	13	13	14	11	10	10	0	-6	7	4	0	1	-2	-2	47	29	28	21
80	1	1	0	40	28	34	29	29	29	22	24	23	24	24	29	32	27	22	24	35	10	10	10	10	10	10	10	12	11	10	10	10	10	10	10	11	10	0	-16	-16	-5	0	0	1	0	14	22	39	17
81	1	1	1	28	16	22	28	20	24	22	16	19	27	37	40	23	27	21	-99	-99	10	17	13,5	10	17	13,5	10	13	11,5	10	10	10	12	10	12	-99	-99	0	-1			0	0			23	26	33	17
82	3		0	41	-99	41	38	-99	38	33	-99	33	36	31	30	34	32	25	26	27	15	-99	15	15	-99	15	21	-99	21	11	11	12	11	10	19	12	12	0	-5	-15	-14	0	-4	-3	-3	67	39	33	32
83	3		0	23	-99	23	18	-99	18	21	-99	21	25	16	24	13	13	25	16	22	10	-99	10	11	-99	11	10	-99	10	11	10	10	11	12	10	10	10	0	2	-7	-1	0	1	0	0	21	20	28	13
84	3		0	31	-99	31	33	-99	33	28	-99	28	33	22	24	28	27	26	28	19	17	-99	17	15	-99	15	15	-99	15	12	25	17	18	19	19	20	22	0	2	-3	-12	0	-5	3	5	47	31	28	18
85	3		0	32	-99	32	31	-99	31	46	-99	46	44	32	33	35	25	29	26	22	10	-99	10	11	-99	11	10	-99	10	10	11	11	11	10	10	10	11	0	12	-6	-10	0	0	0	1	16	27	37	19
86	3		0	22	-99	22	26	-99	26	37	-99	37	31	35	41	17	32	24	34	32	11	-99	11	12	-99	12	10	-99	10	10	15	10	14	10	10	10	12	0	9	12	10	0	-1	-1	1	24	20	40	23
87	1	0	0	28	25	26,5	20	14	17	20	20	20	18	25	30	27	28	25	30	36	10	19	14,5	12	22	17	12	16	14	15	12	15	15	12	13	18	17	0	-10	2	8	0	5	8	7	26	21	36	23
88	1	1	0	28	28	28	35	28	31,5	24	25	24,5	30	28	23	29	24	34	25	34	10	14	12	10	15	12,5	10	11	10,5	10	10	10	10	10	10	10	10	0	2	-3	6	0	0	0	0	29	29	34	15
89	3		0	22	-99	22	29	-99	29	25	-99	25	29	23	32	34	30	22	35	36	12	-99	12	16	-99	16	14	-99	14	14	20	17	18	17	16	13	19	0	7	13	14	0	2	1	7	32	34	22	28
90	3		0	30	-99	30	33	-99	33	25	-99	25	38	27	30	36	21	32	32	24	10	-99	10	10	-99	10	11	-99	11	10	11	11	10	10	10	10	11	0	8	2	-6	0	0	0	1	19	10	34	17
91	3		0	25	-99	25	23	-99	23	24	-99	24	19	30	28	29	36	26	25	24	14	-99	14	12	-99	12	12	-99	12	15	12	13	13	10	10	13	10	0	-6	0	-1	0	1	-1	-4	36	24	29	19
92	1	1	0	33	25	29	35	29	32	23	24	23,5	26	26	25	30	23	23	27	37	10	12	11	14	13	13,5	10	10	10	13	10	13	10	10	11	13	10	0	-7	-6	4	0	3	3	0	31	26	27	27
93	2	1	0	38	30	34	34	34	34	35	30	32,5	33	30	30	27	34	37	24	34	11	23	17	12	15	13,5	10	19	14,5	11	12	18	11	11	10	11	13	0	-5	-14	-4	0	0	0	2	30	26	37	21
94	3			-99	-99	-99	-99	-99	-99	-99	-99	-99	-99	-99	-99	-99	-99	-99	-99	-99	-99	-99	-99	-99	-99	-99	-99	-99	-99	-99	-99	-99	-99	-99	-99	-99	-99									-99	-99	-99	-99
95	2	0	0	32	33	32,5	29	28	28,5	36	34	35	26	22	31	34	23	31	26	23	11	10	10,5	13	12	12,5	12	11	11,5	11	15	11	10	10	10	12	10	0	-6	-6	-9	0	0	1	-1	18	30	26	7
96	2	0	1	26	20	23	20	18	19	18	13	15,5	-99	13	-99	-99	-99	-99	-99	-99	12	14	13	13	15	14	11	13	12	-99	14	-99	-99	-99	-99	-99	-99	0				0				38	38	26	20
97	2	0	0	24	25	24,5	24	38	31	18	22	20	28	21	16	18	27	27	19	20	10	13	11,5	10	10	10	10	10	10	11	11	10	10	10	10	10	10	0	4	-5	-4	0	1	0	0	23	19	35	23
98	1	1	0	25	18	21,5	36	30	33	29	23	26	27	42	46	25	19	31	28	30	10	28	19	10	15	12,5	10	15	12,5	26	10	12	10	31	12	12	12	0	2	3	5	0	16	2	2	27	31	33	20
99	1		1	41	30	35,5	-99	-99	-99	-99	-99	-99	-99	-99	-99	-99	-99	-99	-99	-99	18	20	19	-99	-99	-99	-99	-99	-99	-99	-99	-99	-99	-99	-99	-99	-99	0				0				30	16	38	8
100	1	0	0	24	23	23,5	13	22	17,5	18	23	20,5	26	30	23	31	23	36	33	39	12	12	12	14	15	14,5	14	12	13	13	14	11	12	11	10	14	13	0	2	9	15	0	1	2	1	42	21	30	18
101	3		0	28	-99	28	25	-99	25	18	-99	18	24	24	23	20	29	26	29	23	11	-99	11	10	-99	10	10	-99	10	10	10	11	10	10	12	10	11	0	-4	1	-5	0	-1	-1	0	24	20	31	10
102	3		0	23	-99	23	32	-99	32	37	-99	37	37	33	30	32	40	40	42	37	11	-99	11	11	-99	11	10	-99	10	11	11	12	10	14	12	13	12	0	14	19	14	0	0	2	1	21	17	35	18
103	1	1	0	23	21	22	29	22	25,5	34	25	29,5	29	27	28	32	26	26	24	29	10	14	12	10	11	10,5	10	10	10	10	10	11	10	11	10	11	10	0	6	1	6	0	0	1	0	23	19	27	15
104	1	0	0	41	24	32,5	40	24	32	30	31	30,5	24	39	42	49	27	35	31	39	12	18	15	11	21	16	11	18	14,5	12	13	13	10	17	12	12	14	0	-17	-10	-2	0	0	0	2	17	17	45	12
105	3		0	25	-99	25	21	-99	21	26	-99	26	22	14	16	15	22	20	26	17	21	-99	21	19	-99	19	12	-99	12	11	18	17	15	13	12	12	20	0	-3	1	-8	0	-10	-9	-1	48	11	35	26
106	2	1	0	34	45	39,5	29	29	29	37	38	37,5	36	40	40	43	44	37	43	41	11	11	11	13	17	15	12	14	13	10	13	11	12	11	11	13	14	0	2	9	7	0	-1	2	3	22	26	29	8
107	2	0	0	29	31	30	32	28	30	28	26	27	35	24	36	23	19	32	32	24	11	12	11,5	13	12	12,5	11	10	10,5	11	14	11	12	10	15	11	13	0	6	3	-5	0	0	0	2	19	21	35	21
108	2	1	0	29	35	32	33	32	32,5	36	34	35	26	32	33	32	37	28	21	37	12	10	11	13	17	15	13	14	13,5	10	14	10	11	11	11	15	12	0	-3	-8	8	0	-2	3	0	15	19	42	10
109	1	1	0	35	30	32,5	38	37	37,5	34	33	33,5	31	40	42	34	32	30	39	32	10	13	11,5	10	12	11	10	11	10,5	10	10	10	10	10	10	10	10	0	-4	4	-3	0	0	0	0	19	20	33	17
110	2	0	0	27	33	30	21	24	22,5	29	23	26	28	32	31	15	35	28	27	31	13	19	16	16	20	18	10	16	13	10	10	10	15	10	10	10	17	0	1	0	4	0	-3	-3	4	37	16	34	7
111	3		0	33	-99	33	29	-99	29	25	-99	25	21	27	21	31	33	34	32	27	12	-99	12	12	-99	12	12	-99	12	23	25	19	16	14	16	16	14	0	-12	-1	-6	0	11	4	2	23	22	37	15
112	3		0	28	-99	28	30	-99	30	19	-99	19	26	31	19	30	29	29	22	32	12	-99	12	11	-99	11	19	-99	19	12	15	17	12	17	17	14	16	0	-2	-6	4	0	0	2	4	40	34	20	10
113	3		0	17	-99	17	14	-99	14	18	-99	18	22	25	25	24	27	17	16	19	13	-99	13	13	-99	13	13	-99	13	11	11	10	11	10	11	15	10	0	5	-1	2	0	-2	2	-3	32	37	22	15
114	2	1	0	40	39	39,5	28	35	31,5	27	22	24,5	25	28	14	26	27	32	29	37	11	12	11,5	10	10	10	10	10	10	10	10	14	10	10	10	10	10	0	-15	-11	-3	0	-1	-1	-1	17	12	39	7
115	2			-99	-99	-99	-99	-99	-99	-99	-99	-99	-99	-99	-99	-99	-99	-99	-99	-99	-99	-99	-99	-99	-99	-99	-99	-99	-99	-99	-99	-99	-99	-99	-99	-99	-99									-99	-99	-99	-99
116	3		1	24	-99	24	33	-99	33	36	-99	36	28	18	31	28	25	31	31	-99	10	-99	10	11	-99	11	10	-99	10	11	11	11	10	12	10	10	-99	0	4	7		0	1	0		28	11	44	25
117	2	1	0	26	20	23	24	18	21	21	17	19	19	18	16	12	15	23	19	28	11	14	12,5	13	14	13,5	11	11	11	10	14	12	11	11	12	11	11	0	-7	-7	2	0	-1	0	0	21	23	34	16
118	3		0	41	-99	41	40	-99	40	38	-99	38	37	35	40	44	39	40	28	34	10	-99	10	11	-99	11	10	-99	10	11	10	10	10	10	10	10	10	0	-4	-13	-7	0	1	0	0	15	9	46	11
119	3		1	25	-99	25	-99	-99	-99	-99	-99	-99	-99	-99	-99	-99	-99	-99	-99	-99	20	-99	20	-99	-99	-99	-99	-99	-99	-99	-99	-99	-99	-99	-99	-99	-99	0				0				53	28	31	26
120	2	1	0	21	22	21,5	34	31	32,5	11	22	16,5	33	23	31	32	37	26	38	29	11	17	14	10	10	10	23	16	19,5	11	16	12	14	10	17	10	15	0	12	17	8	0	0	-1	4	31	30	35	18
121	1	1	0	28	29	28,5	25	32	28,5	20	21	20,5	27	21	21	27	30	30	30	28	12	13	12,5	12	13	12,5	11	15	13	13	14	18	13	12	11	16	12	0	-1	2	0	0	1	4	0	29	28	31	26
122	3		0	18	-99	18	27	-99	27	19	-99	19	18	18	24	22	27	26	24	27	14	-99	14	10	-99	10	23	-99	23	25	35	35	32	18	21	11	12	0	0	6	9	0	11	-3	-2	48	33	28	27
123	2	1	0	20	26	23	25	23	24	27	24	25,5	39	35	35	43	36	30	22	31	11	22	16,5	11	17	14	10	13	11,5	11	10	10	10	12	13	11	11	0	19	2	11	0	0	0	0	34	29	22	19
124	2	0	0	28	27	27,5	37	39	38	25	18	21,5	39	25	29	21	24	25	24	31	24	28	26	27	22	24,5	12	25	18,5	14	23	15	12	16	12	25	32	0	11	-4	3	0	-10	1	8	50	24	27	27
125	2	1	0	25	18	21,5	25	17	21	31	22	26,5	31	32	23	33	37	31	36	32	10	13	11,5	10	11	10,5	10	17	13,5	10	10	10	10	10	10	10	10	0	6	11	7	0	0	0	0	20	26	27	14
126	1	1	0	14	11	12,5	17	21	19	15	24	19,5	22	22	21	24	21	29	31	35	17	21	19	13	15	14	14	14	14	16	14	15	15	15	14	13	15	0	8	17	21	0	-1	-4	-2	72	44	12	35
127	1			-99	-99	-99	-99	-99	-99	-99	-99	-99	-99	-99	-99	-99	-99	-99	-99	-99	-99	-99	-99	-99	-99	-99	-99	-99	-99	-99	-99	-99	-99	-99	-99	-99	-99									-99	-99	-99	-99
128	2	1	0	21	18	19,5	21	13	17	30	26	28	36	28	21	33	34	19	30	31	16	19	17,5	16	23	19,5	20	12	16	16	14	11	17	18	17	18	10	0	15	9	10	0	0	2	-6	23	10	36	12
129	3		0	28	-99	28	35	-99	35	36	-99	36	33	35	27	38	35	37	27	34	11	-99	11	10	-99	10	10	-99	10	10	10	11	10	12	11	10	10	0	5	-1	6	0	-1	-1	-1	20	13	31	10
130	2	1	1	28	28	28	27	24	25,5	14	12	13	19	10	24	14	-99	-99	-99	-99	14	19	16,5	13	11	12	12	16	14	15	16	15	13	-99	-99	-99	-99	0	-9			0	1			37	25	25	21
131	2	1	0	23	14	18,5	13	10	11,5	21	42	31,5	29	27	25	26	21	28	29	29	11	29	20	15	22	18,5	10	11	10,5	10	11	10	10	18	10	11	10	0	6	6	6	0	-1	0	-1	21	11	35	11
132	3		0	37	-99	37	30	-99	30	40	-99	40	39	40	42	40	40	40	40	37	11	-99	11	10	-99	10	10	-99	10	11	10	10	11	10	10	10	11	0	2	3	0	0	0	-1	0	15	7	40	8
133	3		1	40	-99	40	36	-99	36	27	-99	27	19	28	-99	-99	-99	-99	-99	-99	17	-99	17	20	-99	20	16	-99	16	17	13	-99	-99	-99	-99	-99	-99	0	-21			0	0			27	15	33	14
134	1	1	0	32	34	33	38	31	34,5	37	33	35	28	26	24	34	36	38	35	34	12	13	12,5	12	11	11,5	10	10	10	10	14	11	10	10	10	10	11	0	-4	3	2	0	-2	-2	-1	16	22	33	18
135	1	0	0	24	28	26	26	24	25	29	37	33	19	26	34	14	28	10	27	27	10	11	10,5	10	10	10	10	10	10	10	10	16	10	10	10	10	10	0	-5	3	3	0	0	0	0	14	10	39	7
136	3			-99	-99	-99	-99	-99	-99	-99	-99	-99	-99	-99	-99	-99	-99	-99	-99	-99	-99	-99	-99	-99	-99	-99	-99	-99	-99	-99	-99	-99	-99	-99	-99	-99	-99									-99	-99	-99	-99
137	3		1	26	-99	26	26	-99	26	21	-99	21	27	29	33	-99	-99	-99	-99	-99	11	-99	11	17	-99	17	15	-99	15	12	17	18	-99	-99	-99	-99	-99	0	1			0	1			24	27	34	19
138	1	0	1	30	21	25,5	35	34	34,5	-99	-99	-99	-99	-99	-99	-99	-99	-99	-99	-99	10	28	19	10	15	12,5	-99	-99	-99	-99	-99	-99	-99	-99	-99	-99	-99	0				0				38	34	28	25
139	2	1	0	28	21	24,5	29	22	25,5	24	30	27	26	15	16	26	16	32	22	30	10	11	10,5	10	11	10,5	10	10	10	10	14	10	10	20	10	15	12	0	-2	-6	2	0	0	5	2	23	21	34	21
140	2	1	0	35	30	32,5	30	24	27	20	32	26	29	36	31	30	32	36	40	31	26	19	22,5	23	28	25,5	30	30	30	19	17	31	28	35	19	16	30	0	-6	5	-4	0	-7	-10	4	60	20	23	33
141	2	1	0	36	40	38	40	44	42	33	40	36,5	33	36	33	34	34	33	38	40	12	10	11	11	12	11,5	11	15	13	11	10	10	10	10	10	10	11	0	-3	2	4	0	-1	-2	-1	33	16	39	17
142	3		0	30	-99	30	36	-99	36	24	-99	24	32	19	17	35	36	38	29	40	10	-99	10	10	-99	10	10	-99	10	10	10	11	10	10	10	10	11	0	2	-1	10	0	0	0	1	22	17	40	17
143	2	1	0	38	26	32	30	22	26	18	19	18,5	26	24	28	34	37	33	30	31	11	13	12	10	13	11,5	10	11	10,5	11	10	10	10	13	11	10	10	0	-12	-8	-7	0	0	-1	-1	25	20	37	12
144	1	1	0	17	18	17,5	40	22	31	48	43	45,5	26	27	21	31	28	20	33	50	10	11	10,5	10	16	13	12	12	12	10	12	12	20	10	10	10	10	0	9	16	33	0	0	0	0	34	40	44	27
145	3		0	25	-99	25	18	-99	18	31	-99	31	23	13	16	18	16	19	22	21	10	-99	10	10	-99	10	12	-99	12	12	17	14	13	12	11	11	16	0	-2	-3	-4	0	2	1	6	26	21	31	16
146	2	1	0	42	29	35,5	37	16	26,5	22	19	20,5	27	29	32	22	28	27	24	25	18	25	21,5	12	35	23,5	20	28	24	10	10	10	10	10	10	10	15	0	-15	-18	-17	0	-8	-8	-3	38	25	39	31
147	3		0	35	-99	35	38	-99	38	36	-99	36	35	36	32	40	34	34	34	39	11	-99	11	11	-99	11	10	-99	10	10	10	11	13	11	10	11	10	0	0	-1	4	0	-1	0	-1	20	20	30	15
148	1	1	0	39	22	30,5	23	15	19	27	18	22,5	15	15	20	19	28	18	16	32	10	25	17,5	14	18	16	10	11	10,5	10	10	13	14	11	10	10	10	0	-24	-23	-7	0	0	0	0	24	24	33	12
149	1	1	0	36	39	37,5	29	39	34	27	32	29,5	28	28	18	25	30	24	35	36	12	19	15,5	16	16	16	11	14	12,5	17	19	26	21	15	21	14	13	0	-8	-1	0	0	5	2	1	41	21	39	21
150	2	1	0	35	22	28,5	14	24	19	15	19	17	17	33	29	22	30	36	30	35	10	11	10,5	12	10	11	12	14	13	17	10	11	11	12	10	11	11	0	-18	-5	0	0	7	1	1	24	18	38	28
151	3		0	25	-99	25	29	-99	29	44	-99	44	31	15	24	31	32	28	27	35	11	-99	11	11	-99	11	10	-99	10	11	13	11	14	14	14	15	11	0	6	2	10	0	0	4	0	26	12	38	11
152	2	1	0	28	30	29	27	31	29	27	44	35,5	34	22	23	22	23	12	20	28	12	14	13	14	23	18,5	14	10	12	10	10	10	10	12	22	24	12	0	6	-8	0	0	-2	12	0	33	16	29	11
153	1	0	0	13	12	12,5	21	12	16,5	16	13	14,5	27	31	19	22	25	27	22	28	10	12	11	11	10	10,5	10	10	10	10	10	11	10	10	10	10	10	0	14	9	15	0	0	0	0	15	19	38	15
154	1			-99	-99	-99	-99	-99	-99	-99	-99	-99	-99	-99	-99	-99	-99	-99	-99	-99	-99	-99	-99	-99	-99	-99	-99	-99	-99	-99	-99	-99	-99	-99	-99	-99	-99									-99	-99	-99	-99
155	3		0	18	-99	18	16	-99	16	18	-99	18	23	26	30	20	27	33	28	28	11	-99	11	10	-99	10	10	-99	10	10	11	10	12	15	10	10	10	0	5	10	10	0	-1	-1	-1	20	14	29	13
156	3			-99	-99	-99	-99	-99	-99	-99	-99	-99	-99	-99	-99	-99	-99	-99	-99	-99	-99	-99	-99	-99	-99	-99	-99	-99	-99	-99	-99	-99	-99	-99	-99	-99	-99									-99	-99	-99	-99
157	1	1	0	23	19	21	24	23	23,5	20	19	19,5	27	20	22	21	22	22	23	29	11	30	20,5	29	31	30	11	13	12	14	12	13	19	14	15	24	14	0	4	0	6	0	3	13	3	39	28	32	27
158	2	1	0	27	33	30	31	28	29,5	31	28	29,5	26	14	19	-99	30	32	25	34	11	10	10,5	12	14	13	12	12	12	10	12	10	-99	12	10	10	16	0	-1	-2	7	0	-1	-1	5	29	24	31	10
159	2	1	0	38	38	38	34	35	34,5	26	30	28	37	31	34	27	27	22	35	34	10	10	10	10	10	10	10	10	10	10	11	10	13	10	10	10	12	0	-1	-3	-4	0	0	0	2	19	16	37	14
160	3		0	43	-99	43	42	-99	42	34	-99	34	33	22	28	36	37	40	36	44	10	-99	10	10	-99	10	10	-99	10	10	10	10	10	10	10	10	10	0	-10	-7	1	0	0	0	0	20	14	45	9
161	3		0	21	-99	21	25	-99	25	24	-99	24	26	20	25	24	26	22	26	19	10	-99	10	10	-99	10	10	-99	10	10	10	10	10	10	10	10	11	0	5	5	-2	0	0	0	1	28	27	21	16
162	1	1	0	34	30	32	33	38	35,5	33	38	35,5	29	33	26	30	39	26	32	28	11	27	19	14	18	16	17	12	14,5	13	10	23	10	10	14	12	11	0	-5	-2	-6	0	2	1	0	36	24	35	17
163	1	1	1	18	19	18,5	20	17	18,5	17	19	18	25	14	20	21	-99	-99	-99	-99	10	14	12	10	12	11	10	14	12	10	10	11	11	-99	-99	-99	-99	0	7			0	0			20	17	26	11
164	3		0	31	-99	31	39	-99	39	28	-99	28	33	38	26	24	26	34	29	24	13	-99	13	14	-99	14	13	-99	13	12	11	21	10	12	14	15	15	0	2	-2	-7	0	-1	2	2	26	19	42	10
165	3		0	39	-99	39	33	-99	33	40	-99	40	30	27	26	25	26	22	30	28	17	-99	17	18	-99	18	26	-99	26	15	13	13	16	11	12	11	17	0	-9	-9	-11	0	-2	-6	0	37	20	35	11
166	3		0	36	-99	36	29	-99	29	30	-99	30	30	28	29	28	26	26	31	36	11	-99	11	10	-99	10	10	-99	10	10	11	10	10	10	10	11	11	0	-6	-5	0	0	-1	0	0	31	19	36	16
167	1	1	0	22	33	27,5	22	31	26,5	17	19	18	29	28	32	27	29	30	30	31	23	16	19,5	13	14	13,5	15	12	13,5	14	13	14	14	17	16	19	13	0	7	8	9	0	-9	-4	-10	36	25	35	19
168	2	1	0	37	39	38	42	43	42,5	35	33	34	34	35	41	40	43	43	41	39	10	14	12	10	10	10	10	13	11,5	10	15	10	10	10	10	10	10	0	-3	4	2	0	0	0	0	18	9	43	8
169	1	1	0	25	16	20,5	27	30	28,5	20	28	24	17	20	21	22	16	20	17	22	10	15	12,5	10	10	10	11	15	13	12	12	10	12	11	11	13	10	0	-8	-8	-3	0	2	3	0	31	11	39	13
170	2	0	0	31	27	29	28	25	26,5	28	28	28	32	25	42	27	28	38	26	32	10	11	10,5	10	10	10	10	10	10	10	10	11	10	11	11	10	12	0	1	-5	1	0	0	0	2	17	13	38	13
171	3		0	27	-99	27	23	-99	23	28	-99	28	29	21	27	24	24	26	21	30	11	-99	11	15	-99	15	11	-99	11	14	14	13	16	14	12	12	12	0	2	-6	3	0	3	1	1	47	23	21	20
172	1		1	28	28	28	-99	-99	-99	39	36	37,5	-99	-99	-99	-99	-99	-99	-99	-99	13	21	17	-99	-99	-99	14	20	17	-99	-99	-99	-99	-99	-99	-99	-99	0				0				34	30	38	23
173	1	0	0	39	35	37	40	37	38,5	34	29	31,5	41	39	30	23	34	35	36	30	11	11	11	12	14	13	17	25	21	19	13	21	19	10	11	14	14	0	2	-3	-9	0	8	3	3	31	16	41	22
174	1	0	1	17	19	18	27	24	25,5	21	20	20,5	15	20	-99	-99	-99	-99	-99	-99	13	10	11,5	11	11	11	11	12	11,5	15	10	-99	-99	-99	-99	-99	-99	0	-2			0	2			14	22	31	19
175	2	0	0	34	27	30,5	32	26	29	28	26	27	36	37	36	23	34	24	21	33	10	11	10,5	11	11	11	10	10	10	10	10	11	10	10	10	10	10	0	2	-13	-1	0	0	0	0	17	14	40	8
176	1	1	0	19	21	20	30	34	32	27	23	25	41	31	21	29	20	31	25	33	26	26	26	14	12	13	10	10	10	10	11	15	12	21	16	16	12	0	22	6	14	0	-16	-10	-14	52	30	29	33
177	3		1	17	-99	17	28	-99	28	29	-99	29	30	29	33	-99	-99	-99	-99	-99	13	-99	13	13	-99	13	13	-99	13	15	13	11	-99	-99	-99	-99	-99	0	13			0	2			44	24	34	22
178	2	1	0	28	25	26,5	32	31	31,5	27	26	26,5	24	20	23	31	24	26	31	24	10	11	10,5	12	11	11,5	11	13	12	17	11	11	10	10	10	10	12	0	-4	3	-4	0	7	0	2	36	30	30	30
179	2	1	0	23	21	22	21	19	20	23	19	21	22	19	29	27	29	26	29	26	12	10	11	13	12	12,5	10	10	10	10	13	13	11	10	10	10	11	0	-1	6	3	0	-2	-2	-1	23	17	34	15
180	3		1	22	-99	22	24	-99	24	27	-99	27	23	18	-99	-99	-99	-99	-99	-99	11	-99	11	11	-99	11	10	-99	10	14	10	-99	-99	-99	-99	-99	-99	0	1			0	3			32	27	35	24
181	1	0	0	21	13	17	13	11	12	11	13	12	17	14	13	13	14	10	17	12	16	17	16,5	17	18	17,5	14	17	15,5	15	15	15	12	16	17	18	19	0	-4	-4	-9	0	-1	2	3	51	29	24	28
182	3		1	40	-99	40	35	-99	35	26	-99	26	40	40	32	-99	-99	-99	-99	-99	15	-99	15	10	-99	10	24	-99	24	14	13	16	-99	-99	-99	-99	-99	0	0			0	-1			17	19	41	14
183	2	0	0	20	24	22	21	15	18	24	22	23	24	20	23	11	10	21	21	35	13	22	17,5	28	28	28	16	20	18	14	22	19	20	22	20	20	14	0	4	1	15	0	1	7	1	37	32	22	35
[truncated: 24 more columns]
